# Supplementary material for: Random X-chromosome inactivation dynamics in vivo by single-cell RNA sequencing
Source: BMC Genomics. 2017 Jan 17;18:90. doi: 10.1186/s12864-016-3466-8 (PMC5240438; doi:10.1186/s12864-016-3466-8)
Supplement: Additional file 1: Table S1. — The alignment results of fifty single-cell RNA sequencing. (XLSX 14 kb) [file 12864_2016_3466_MOESM1_ESM.xlsx]

## Sheet: mapping quality
developmental stage	read length(bp)	number of read	proportion of mapping(%)	mapping coverage on exonic region
5.5dpc	90×2	8319554×2	79.14	19.3
5.5dpc	90×2	9150143×2	81.2	21.78
5.5dpc	90×2	12232833×2	78.89	28.29
5.5dpc	90×2	9263392×2	79.34	21.55
5.5dpc	90×2	8500536×2	79.48	19.81
5.5dpc	90×2	9913452×2	80.64	23.44
5.5dpc	90×2	14437704×2	78.85	33.38
5.5dpc	90×2	10046085×2	79.48	23.41
5.5dpc	90×2	10625520×2	81.92	25.52
5.5dpc	90×2	11373236×2	79.71	26.58
6.5dpc	90×2	10895170×2	79.34	25.34
6.5dpc	90×2	9754452×2	80.1	22.91
6.5dpc	90×2	9243815×2	79.66	21.59
6.5dpc	90×2	8714060×2	80.1	20.46
6.5dpc	90×2	9827648×2	82.05	23.64
6.5dpc	90×2	9520543×2	79.58	22.21
6.5dpc	90×2	11193675×2	80.45	26.4
6.5dpc	90×2	7818264×2	82.26	18.86
6.5dpc	90×2	10169258×2	77.58	23.13
6.5dpc	90×2	8807855×2	79.79	20.6
6.5dpc	90×2	8250962×2	80.41	19.45
6.5dpc	90×2	8136461×2	78.75	18.79
6.5dpc	90×2	7673648×2	79.21	17.82
6.5dpc	90×2	9197722×2	78.24	21.1
6.5dpc	90×2	11831921×2	81.18	28.16
6.5dpc	90×2	8826839×2	83.59	21.63
6.5dpc	90×2	9151477×2	82.44	22.12
6.5dpc	90×2	9178007×2	83.46	22.46
6.5dpc	90×2	9736924×2	79.88	22.8
6.5dpc	90×2	11336404×2	81.53	27.1
7.5dpc	90×2	7844488×2	79.86	18.37
7.5dpc	90×2	11911962×2	79.57	27.79
7.5dpc	90×2	8467088×2	81.1	20.13
7.5dpc	90×2	5969930×2	81	14.18
7.5dpc	90×2	10623104×2	77.82	24.24
7.5dpc	90×2	10941145×2	80.37	25.78
7.5dpc	90×2	8600267×2	82.32	20.76
7.5dpc	90×2	10078381×2	78.59	23.22
7.5dpc	90×2	12748460×2	82.68	30.9
7.5dpc	90×2	11486075×2	79.06	26.62
7.5dpc	90×2	12730272×2	77.58	28.96
7.5dpc	90×2	11990727×2	75.89	26.68
7.5dpc	90×2	9822632×2	81.95	23.6
7.5dpc	90×2	9509920×2	79.9	22.28
7.5dpc	90×2	9933264×2	83.06	24.19
7.5dpc	90×2	11739052×2	79.94	27.51
7.5dpc	90×2	10890140×2	80.42	25.68
7.5dpc	90×2	10191470×2	82.69	24.71
7.5dpc	90×2	7642840×2	80.61	18.06
7.5dpc	90×2	11521199×2	80.36	27.14

## Sheet: X chromosome
developmental stage	number of concordant unique mapping read	mean number of allele-specific reads per expressed gene
5.5dpc	235101×2	167.228
5.5dpc	244299×2	118.328
5.5dpc	320930×2	187.233
5.5dpc	242664×2	129.368
5.5dpc	184307×2	182.429
5.5dpc	353038×2	273.266
5.5dpc	370343×2	281.015
5.5dpc	271924×2	210.192
5.5dpc	410317×2	251.68
5.5dpc	248852×2	183.108
6.5dpc	265198×2	193.578
6.5dpc	258067×2	159.138
6.5dpc	241382×2	139.956
6.5dpc	296227×2	171.857
6.5dpc	259853×2	179.322
6.5dpc	231967×2	151.291
6.5dpc	269596×2	137.309
6.5dpc	206471×2	127.645
6.5dpc	261852×2	221.019
6.5dpc	207502×2	185.778
6.5dpc	203862×2	174.01
6.5dpc	187470×2	202.609
6.5dpc	225704×2	235.231
6.5dpc	215527×2	134.08
6.5dpc	349503×2	313.184
6.5dpc	250314×2	216.155
6.5dpc	241885×2	197.645
6.5dpc	246691×2	172.813
6.5dpc	259941×2	194.427
6.5dpc	321716×2	201.189
7.5dpc	215319×2	131.218
7.5dpc	328382×2	205.024
7.5dpc	231541×2	138.799
7.5dpc	166444×2	108.49
7.5dpc	251721×2	155.634
7.5dpc	285284×2	172.399
7.5dpc	232746×2	121.556
7.5dpc	249844×2	190.486
7.5dpc	371885×2	182.887
7.5dpc	308786×2	174.284
7.5dpc	322265×2	212.671
7.5dpc	322665×2	230.545
7.5dpc	275545×2	177.798
7.5dpc	283754×2	175.934
7.5dpc	275547×2	182.162
7.5dpc	309401×2	206.879
7.5dpc	298658×2	202.183
7.5dpc	264225×2	187.961
7.5dpc	208190×2	149.433
7.5dpc	310986×2	206.703
