# Supplementary material for: Random X-chromosome inactivation dynamics in vivo by single-cell RNA sequencing
Source: BMC Genomics. 2017 Jan 17;18:90. doi: 10.1186/s12864-016-3466-8 (PMC5240438; doi:10.1186/s12864-016-3466-8)
Supplement: Additional file 3: Table S2. — Summary of stages of each cell by single cell data. The p-values of the differences in d values between autosomes and X chromosome for each single cell by the Wilcoxon rank-sum test. The determination of the cell cycle stage for each single cell. (XLSX 15 kb) [file 12864_2016_3466_MOESM3_ESM.xlsx]

## Sheet: Sheet1
cell_no	average of absolute value of d in autosomes	average of absolute value of d in X chromosome	p value	FDR adjusted p value
Cell1_5.5dpc	0.767361	0.77028	4.52209e-05	6.10811e-05
Cell2_5.5dpc	0.753644	0.834733	3.10231e-08	4.42857e-08
Cell3_5.5dpc	0.745298	0.907537	8.1046e-26	1.39655e-25
Cell4_5.5dpc	0.777844	0.909871	7.41679e-26	1.325e-25
Cell5_5.5dpc	0.783768	0.807524	0.64393	0.670833
Cell6_5.5dpc	0.806533	0.817738	4.64414e-06	6.44444e-06
Cell7_5.5dpc	0.811599	0.886081	0.000781632	0.00102895
Cell8_5.5dpc	0.792471	0.731105	0.144198	0.167442
Cell9_5.5dpc	0.76044	0.745496	0.011339	0.0144872
Cell10_5.5dpc	0.803955	0.92702	1.15183e-21	1.85484e-21
Cell1_6.5dpc	0.769521	0.980313	7.30915e-41	3.04583e-40
Cell2_6.5dpc	0.772303	0.972561	7.56837e-48	9.4625e-47
Cell3_6.5dpc	0.745142	0.960794	1.19088e-43	7.4375e-43
Cell4_6.5dpc	0.721755	0.711707	0.295646	0.321739
Cell5_6.5dpc	0.747822	0.955671	6.15007e-47	6.15e-46
Cell6_6.5dpc	0.736849	0.975563	1.72349e-52	4.3e-51
Cell7_6.5dpc	0.74457	0.794856	1.13592e-08	1.67647e-08
Cell8_6.5dpc	0.783198	0.96972	8.4861e-40	3.26538e-39
Cell9_6.5dpc	0.812166	0.94507	2.90922e-25	4.85e-25
Cell10_6.5dpc	0.800691	0.983594	4.28461e-34	1.07e-33
Cell11_6.5dpc	0.807282	0.965574	1.22504e-29	2.46e-29
Cell12_6.5dpc	0.812158	0.983237	1.61325e-30	3.35417e-30
Cell13_6.5dpc	0.816055	0.975944	5.36901e-34	1.27857e-33
Cell14_6.5dpc	0.793014	0.955877	4.66601e-31	1.01522e-30
Cell15_6.5dpc	0.799042	0.970319	9.53043e-38	2.64722e-37
Cell16_6.5dpc	0.794129	0.947064	8.72036e-39	2.56471e-38
Cell17_6.5dpc	0.799313	0.96143	7.87586e-29	1.45926e-28
Cell18_6.5dpc	0.789991	0.96551	1.40082e-29	2.69231e-29
Cell19_6.5dpc	0.774092	0.94768	2.00136e-37	5.26316e-37
Cell20_6.5dpc	0.774456	0.961193	3.19496e-46	2.65833e-45
Cell1_7.5dpc	0.699758	0.729364	0.0146087	0.01825
Cell2_7.5dpc	0.710519	0.755324	0.208024	0.236364
Cell3_7.5dpc	0.72815	0.954324	1.39548e-43	7.77778e-43
Cell4_7.5dpc	0.740855	0.741993	0.0723731	0.0882927
Cell5_7.5dpc	0.737088	0.723839	0.450402	0.478723
Cell6_7.5dpc	0.74568	0.806771	6.87332e-10	1.04091e-09
Cell7_7.5dpc	0.723901	0.967295	8.98779e-56	4.495e-54
Cell8_7.5dpc	0.772642	0.97277	5.21688e-41	2.61e-40
Cell9_7.5dpc	0.801558	0.970919	3.12938e-39	9.78125e-39
Cell10_7.5dpc	0.769326	0.959271	1.17638e-39	4.21429e-39
Cell11_7.5dpc	0.781002	0.970457	6.56588e-32	1.49318e-31
Cell12_7.5dpc	0.792318	0.976746	5.92576e-44	4.23571e-43
Cell13_7.5dpc	0.781922	0.970838	3.12179e-39	9.78125e-39
Cell14_7.5dpc	0.750416	0.734837	0.838502	0.856122
Cell15_7.5dpc	0.767244	0.958251	7.23885e-41	3.04583e-40
Cell16_7.5dpc	0.765023	0.782283	0.879305	0.879
Cell17_7.5dpc	0.760752	0.750142	0.216359	0.24
Cell18_7.5dpc	0.73748	0.760783	0.0827872	0.0985714
Cell19_7.5dpc	0.727858	0.824481	1.0052e-16	1.57812e-16
Cell20_7.5dpc	0.758375	0.972417	8.07413e-49	1.345e-47

## Sheet: cell cycle
cell_no	XCI stage	cell cycle stage
Cell1_5.5dpc	incomplete-XCI	G1
Cell2_5.5dpc	incomplete-XCI	G1
Cell3_5.5dpc	incomplete-XCI	G1
Cell4_5.5dpc	incomplete-XCI	G1
Cell5_5.5dpc	no-XCI	G1
Cell6_5.5dpc	incomplete-XCI	G1
Cell7_5.5dpc	incomplete-XCI	G1
Cell8_5.5dpc	no-XCI	G1
Cell9_5.5dpc	incomplete-XCI	G1
Cell10_5.5dpc	incomplete-XCI	G1
Cell1_6.5dpc	complete-XCI	S
Cell2_6.5dpc	complete-XCI	G1
Cell3_6.5dpc	complete-XCI	G1
Cell4_6.5dpc	no-XCI	S
Cell5_6.5dpc	complete-XCI	S
Cell6_6.5dpc	complete-XCI	G1
Cell7_6.5dpc	incomplete-XCI	G1
Cell8_6.5dpc	complete-XCI	G1
Cell9_6.5dpc	complete-XCI	G1
Cell10_6.5dpc	complete-XCI	G1
Cell11_6.5dpc	complete-XCI	G1
Cell12_6.5dpc	complete-XCI	G1
Cell13_6.5dpc	complete-XCI	G1
Cell14_6.5dpc	complete-XCI	S
Cell15_6.5dpc	complete-XCI	G1
Cell16_6.5dpc	complete-XCI	S
Cell17_6.5dpc	complete-XCI	G1
Cell18_6.5dpc	complete-XCI	G1
Cell19_6.5dpc	complete-XCI	S
Cell20_6.5dpc	complete-XCI	G1
Cell1_7.5dpc	incomplete-XCI	S
Cell2_7.5dpc	no-XCI	S
Cell3_7.5dpc	complete-XCI	G1
Cell4_7.5dpc	no-XCI	G1
Cell5_7.5dpc	no-XCI	S
Cell6_7.5dpc	incomplete-XCI	S
Cell7_7.5dpc	complete-XCI	G1
Cell8_7.5dpc	complete-XCI	G1
Cell9_7.5dpc	complete-XCI	S
Cell10_7.5dpc	complete-XCI	G1
Cell11_7.5dpc	complete-XCI	G1
Cell12_7.5dpc	complete-XCI	G1
Cell13_7.5dpc	complete-XCI	S
Cell14_7.5dpc	no-XCI	G1
Cell15_7.5dpc	complete-XCI	S
Cell16_7.5dpc	no-XCI	G1
Cell17_7.5dpc	no-XCI	G1
Cell18_7.5dpc	no-XCI	S
Cell19_7.5dpc	incomplete-XCI	G1
Cell20_7.5dpc	complete-XCI	S
