# Supplementary material for: Random X-chromosome inactivation dynamics in vivo by single-cell RNA sequencing
Source: BMC Genomics. 2017 Jan 17;18:90. doi: 10.1186/s12864-016-3466-8 (PMC5240438; doi:10.1186/s12864-016-3466-8)
Supplement: Additional file 7: Table S3. — Summary of genes in inactivation sets. The 99 genes that overlapped in both the paternal and maternal inactivation sets along with descriptions of gene functions. The classified inactivation sets of X-chromosomal genes in ma-XCI and pa-XCI. The p-value of locations of genes among the early, mid- and late inactivation sets by the Wilcoxon rank-sum test. The p-value of Hi-C of genes among the early, mid- and late inactivation sets by the Wilcoxon rank-sum test. (XLSX 30 kb) [file 12864_2016_3466_MOESM7_ESM.xlsx]

## Sheet: overlap
gene_ID	gene_name	ma-rXCI gene set	pa-rXCI gene set	GO Term Definition
NM_008828	Pgk1	early	late	phosphoglycerate kinase 1 [Source:MGI Symbol;Acc:MGI:97555]
NM_019443	Ndufa1	late	late	NADH dehydrogenase (ubiquinone) 1 alpha subcomplex, 1 [Source:MGI Symbol;Acc:MGI:1929511]
NM_026902	Mcts1	early	late	malignant T cell amplified sequence 1 [Source:MGI Symbol;Acc:MGI:1916245]
NM_009094	Rps4x	late	late	ribosomal protein S4, X-linked [Source:MGI Symbol;Acc:MGI:98158]
NM_009530	Atrx	late	late	alpha thalassemia/mental retardation syndrome X-linked homolog (human) [Source:MGI Symbol;Acc:MGI:103067]
NM_026055	Rpl39	late	late	ribosomal protein L39 [Source:MGI Symbol;Acc:MGI:1914498]
NM_025379	Cox7b	late	late	cytochrome c oxidase subunit VIIb [Source:MGI Symbol;Acc:MGI:1913392]
NM_025437	Eif1ax	late	late	eukaryotic translation initiation factor 1A, X-linked [Source:MGI Symbol;Acc:MGI:1913485]
NM_021523	Huwe1	late	late	HECT, UBA and WWE domain containing 1 [Source:MGI Symbol;Acc:MGI:1926884]
NM_008810	Pdha1	late	late	pyruvate dehydrogenase E1 alpha 1 [Source:MGI Symbol;Acc:MGI:97532]
NM_138751	Tmem47	mid	late	transmembrane protein 47 [Source:MGI Symbol;Acc:MGI:2177570]
NM_001166635	Mid1ip1	mid	late	Mid1 interacting protein 1 (gastrulation specific G12-like (zebrafish)) [Source:MGI Symbol;Acc:MGI:1915291]
NM_001033472	A830080D01Rik	mid	late	RIKEN cDNA A830080D01 gene [Source:MGI Symbol;Acc:MGI:2685992]
NM_001199337	Apoo	mid	late	apolipoprotein O [Source:MGI Symbol;Acc:MGI:1915566]
NM_019435	Ndufb11	late	late	NADH dehydrogenase (ubiquinone) 1 beta subcomplex, 11 [Source:MGI Symbol;Acc:MGI:1349919]
NM_001030307	Dkc1	late	late	dyskeratosis congenita 1, dyskerin [Source:MGI Symbol;Acc:MGI:1861727]
NM_001290421	Flna	late	late	filamin, alpha [Source:MGI Symbol;Acc:MGI:95556]
NM_016809	Rbm3	late	late	RNA binding motif protein 3 [Source:MGI Symbol;Acc:MGI:1099460]
NM_138606	Pim2	late	late	proviral integration site 2 [Source:MGI Symbol;Acc:MGI:97587]
NM_173376	Rbmx2	early	late	RNA binding motif protein, X-linked 2 [Source:MGI Symbol;Acc:MGI:1919414]
NM_011591	Timm17b	late	late	translocase of inner mitochondrial membrane 17b [Source:MGI Symbol;Acc:MGI:1343176]
NM_001276316	Uba1	mid	late	ubiquitin-like modifier activating enzyme 1 [Source:MGI Symbol;Acc:MGI:98890]
NM_025937	Nkap	late	late	NFKB activating protein [Source:MGI Symbol;Acc:MGI:1914300]
NM_016697	Gpc3	mid	late	glypican 3 [Source:MGI Symbol;Acc:MGI:104903]
NM_008224	Hcfc1	early	late	host cell factor C1 [Source:MGI Symbol;Acc:MGI:105942]
NM_021463	Prps1	mid	late	phosphoribosyl pyrophosphate synthetase 1 [Source:MGI Symbol;Acc:MGI:97775]
NM_019710	Smc1a	mid	late	structural maintenance of chromosomes 1A [Source:MGI Symbol;Acc:MGI:1344345]
NM_001048208	Med14	mid	mid	mediator complex subunit 14 [Source:MGI Symbol;Acc:MGI:1349442]
NM_001271490	Tfe3	mid	mid	transcription factor E3 [Source:MGI Symbol;Acc:MGI:98511]
NM_145405	Ubl4a	early	mid	ubiquitin-like 4A [Source:MGI Symbol;Acc:MGI:95049]
NM_028242	Htatsf1	early	mid	HIV TAT specific factor 1 [Source:MGI Symbol;Acc:MGI:1919709]
NM_009481	Usp9x	mid	mid	ubiquitin specific peptidase 9, X chromosome [Source:MGI Symbol;Acc:MGI:894681]
NM_008323	Idh3g	early	mid	isocitrate dehydrogenase 3 (NAD+), gamma [Source:MGI Symbol;Acc:MGI:1099463]
NM_008892	Pola1	mid	mid	polymerase (DNA directed), alpha 1 [Source:MGI Symbol;Acc:MGI:99660]
NM_172441	Shroom2	early	mid	shroom family member 2 [Source:MGI Symbol;Acc:MGI:107194]
NM_178794	Zrsr2	late	mid	zinc finger (CCCH type), RNA binding motif and serine/arginine rich 2 [Source:MGI Symbol;Acc:MGI:103287]
NM_008031	Fmr1	mid	mid	fragile X mental retardation syndrome 1 [Source:MGI Symbol;Acc:MGI:95564]
NM_001110310	Snx12	mid	mid	sorting nexin 12 [Source:MGI Symbol;Acc:MGI:1919331]
NM_052835	Rpl10	late	mid	ribosomal protein L10 [Source:MGI Symbol;Acc:MGI:105943]
NM_019773	Rab9	early	mid	RAB9, member RAS oncogene family [Source:MGI Symbol;Acc:MGI:1890695]
NM_019755	Plp2	late	mid	proteolipid protein 2 [Source:MGI Symbol;Acc:MGI:1298382]
NM_001110142	Cul4b	early	mid	cullin 4B [Source:MGI Symbol;Acc:MGI:1919834]
NM_139144	Ogt	not silenced	mid	O-linked N-acetylglucosamine (GlcNAc) transferase (UDP-N-acetylglucosamine:polypeptide-N-acetylglucosaminyl transferase) [Source:MGI Symbol;Acc:MGI:1339639]
NM_028276	Utp14a	not silenced	mid	UTP14, U3 small nucleolar ribonucleoprotein, homolog A (yeast) [Source:MGI Symbol;Acc:MGI:1919804]
NM_013556	Hprt	late	mid	hypoxanthine guanine phosphoribosyl transferase [Source:MGI Symbol;Acc:MGI:96217]
NM_138607	Fam50a	late	mid	family with sequence similarity 50, member A [Source:MGI Symbol;Acc:MGI:1351626]
NM_025949	Rps6ka6	mid	mid	ribosomal protein S6 kinase polypeptide 6 [Source:MGI Symbol;Acc:MGI:1914321]
NM_011712	Wbp5	mid	mid	WW domain binding protein 5 [Source:MGI Symbol;Acc:MGI:109567]
NM_152822	Las1l	early	mid	LAS1-like (S. cerevisiae) [Source:MGI Symbol;Acc:MGI:1923380]
NM_007515	Slc7a3	early	mid	solute carrier family 7 (cationic amino acid transporter, y+ system), member 3 [Source:MGI Symbol;Acc:MGI:1100521]
NM_011276	Rlim	early	mid	ring finger protein, LIM domain interacting [Source:MGI Symbol;Acc:MGI:1342291]
NM_019989	Sh3bgrl	late	mid	SH3-binding domain glutamic acid-rich protein like [Source:MGI Symbol;Acc:MGI:1930849]
NM_019868	Hnrnph2	late	mid	heterogeneous nuclear ribonucleoprotein H2 [Source:MGI Symbol;Acc:MGI:1201779]
NM_026573	Upf3b	early	mid	UPF3 regulator of nonsense transcripts homolog B (yeast) [Source:MGI Symbol;Acc:MGI:1915384]
NM_001033422	Thoc2	mid	mid	THO complex 2 [Source:MGI Symbol;Acc:MGI:2442413]
NM_012060	Bcap31	early	mid	B cell receptor associated protein 31 [Source:MGI Symbol;Acc:MGI:1350933]
NM_001177973	Irak1	early	mid	interleukin-1 receptor-associated kinase 1 [Source:MGI Symbol;Acc:MGI:107420]
NM_009750	Ngfrap1	late	mid	nerve growth factor receptor (TNFRSF16) associated protein 1 [Source:MGI Symbol;Acc:MGI:1338016]
NM_001166623	Rbmx	early	mid	RNA binding motif protein, X chromosome [Source:MGI Symbol;Acc:MGI:1343044]
NM_001289684	Jade3	late	mid	jade family PHD finger 3 [Source:MGI Symbol;Acc:MGI:2148019]
NM_009214	Sms	early	mid	spermine synthase [Source:MGI Symbol;Acc:MGI:109490]
NM_001044386	Zfx	early	mid	zinc finger protein X-linked [Source:MGI Symbol;Acc:MGI:99211]
NM_001166457	Brcc3	late	early	BRCA1/BRCA2-containing complex, subunit 3 [Source:MGI Symbol;Acc:MGI:2389572]
NM_023144	Nono	late	early	non-POU-domain-containing, octamer binding protein [Source:MGI Symbol;Acc:MGI:1855692]
NM_001168578	Tceal8	early	early	transcription elongation factor A (SII)-like 8 [Source:MGI Symbol;Acc:MGI:1913934]
NM_009052	Bex1	mid	early	brain expressed gene 1 [Source:MGI Symbol;Acc:MGI:1328321]
NM_027642	Phf6	mid	early	PHD finger protein 6 [Source:MGI Symbol;Acc:MGI:1918248]
NM_019478	Pqbp1	not silenced	early	polyglutamine binding protein 1 [Source:MGI Symbol;Acc:MGI:1859638]
NM_001177965	Naa10	early	early	N(alpha)-acetyltransferase 10, NatA catalytic subunit [Source:MGI Symbol;Acc:MGI:1915255]
NM_009749	Bex2	late	early	brain expressed X-linked 2 [Source:MGI Symbol;Acc:MGI:1338017]
NM_025410	Lage3	late	early	L antigen family, member 3 [Source:MGI Symbol;Acc:MGI:1913442]
NM_019768	Morf4l2	early	early	mortality factor 4 like 2 [Source:MGI Symbol;Acc:MGI:1927167]
NM_153532	Zfp280c	late	early	zinc finger protein 280C [Source:MGI Symbol;Acc:MGI:2387585]
NM_010833	Msn	mid	early	moesin [Source:MGI Symbol;Acc:MGI:97167]
NM_175271	Lpar4	not silenced	early	lysophosphatidic acid receptor 4 [Source:MGI Symbol;Acc:MGI:1925384]
NM_207625	Acsl4	late	early	acyl-CoA synthetase long-chain family member 4 [Source:MGI Symbol;Acc:MGI:1354713]
NM_027153	Pir	mid	early	pirin [Source:MGI Symbol;Acc:MGI:1916906]
NM_016710	Hmgn5	mid	early	high-mobility group nucleosome binding domain 5 [Source:MGI Symbol;Acc:MGI:1355295]
NM_001164578	Tsr2	early	early	TSR2 20S rRNA accumulation [Source:MGI Symbol;Acc:MGI:1916749]
NM_138602	Praf2	mid	early	PRA1 domain family 2 [Source:MGI Symbol;Acc:MGI:1859607]
NM_019634	Tspan7	early	early	tetraspanin 7 [Source:MGI Symbol;Acc:MGI:1298407]
NM_001009947	Dock11	early	early	dedicator of cytokinesis 11 [Source:MGI Symbol;Acc:MGI:1923224]
NM_001029868	Pdzd4	late	early	PDZ domain containing 4 [Source:MGI Symbol;Acc:MGI:2443483]
NM_026662	Prps2	early	early	phosphoribosyl pyrophosphate synthetase 2 [Source:MGI Symbol;Acc:MGI:97776]
NM_212457	Bex4	late	early	brain expressed gene 4 [Source:MGI Symbol;Acc:MGI:3606746]
NM_009173	Siah1b	early	early	seven in absentia 1B [Source:MGI Symbol;Acc:MGI:108063]
NM_016764	Prdx4	late	early	peroxiredoxin 4 [Source:MGI Symbol;Acc:MGI:1859815]
NM_026312	Pbdc1	late	early	polysaccharide biosynthesis domain containing 1 [Source:MGI Symbol;Acc:MGI:1914933]
NM_016763	Hsd17b10	early	early	hydroxysteroid (17-beta) dehydrogenase 10 [Source:MGI Symbol;Acc:MGI:1333871]
NM_026126	Fundc2	late	early	FUN14 domain containing 2 [Source:MGI Symbol;Acc:MGI:1914641]
NM_027439	Atp6ap2	late	early	ATPase, H+ transporting, lysosomal accessory protein 2 [Source:MGI Symbol;Acc:MGI:1917745]
NM_013463	Gla	mid	early	galactosidase, alpha [Source:MGI Symbol;Acc:MGI:1347344]
NM_198110	Gnl3l	late	early	guanine nucleotide binding protein-like 3 (nucleolar)-like [Source:MGI Symbol;Acc:MGI:2448557]
NM_010028	Ddx3x	not silenced	not silenced	DEAD/H (Asp-Glu-Ala-Asp/His) box polypeptide 3, X-linked [Source:MGI Symbol;Acc:MGI:103064]
NM_009483	Kdm6a	not silenced	not silenced	lysine (K)-specific demethylase 6A [Source:MGI Symbol;Acc:MGI:1095419]
NM_012010	Eif2s3x	not silenced	not silenced	eukaryotic translation initiation factor 2, subunit 3, structural gene X-linked [Source:MGI Symbol;Acc:MGI:1349431]
NR_001463	Xist	not silenced	not silenced	inactive X specific transcripts [Source:MGI Symbol;Acc:MGI:98974]
NM_019865	Rpl36a	mid	not silenced	ribosomal protein L36A [Source:MGI Symbol;Acc:MGI:1201789]
NM_013668	Kdm5c	not silenced	not silenced	lysine (K)-specific demethylase 5C [Source:MGI Symbol;Acc:MGI:99781]

## Sheet: ma-XCI
gene_ID	gene_name	start	gene_set	proportion of inactivation
NM_019634	Tspan7	10485115	early	0.666667
NM_029510	Bcor	12036737	early	0.666667
NM_145405	Ubl4a	74365717	early	0.666667
NM_009440	Tsx	103414466	early	0.666667
NM_001168578	Tceal8	136168983	early	0.666667
NM_009173	Siah1b	164070702	early	0.666667
NM_026662	Prps2	167346332	early	0.666667
NM_026902	Mcts1	38600657	early	0.666667
NM_008323	Idh3g	73778962	early	0.666667
NM_013898	Timm8a1	134537257	early	0.666667
NM_016763	Hsd17b10	152001895	early	0.666667
NM_001110142	Cul4b	38531620	early	0.75
NM_008224	Hcfc1	73942791	early	0.75
NM_001004154	Rragb	153139957	early	0.75
NM_173376	Rbmx2	48695003	early	0.75
NM_012060	Bcap31	73686182	early	0.75
NM_152822	Las1l	95935312	early	0.75
NM_007515	Slc7a3	101079209	early	0.75
NM_008828	Pgk1	106187099	early	0.75
NM_019773	Rab9	166457251	early	0.75
NM_001009947	Dock11	35888831	early	1
NM_026573	Upf3b	37091833	early	1
NM_053123	Smarca1	47809369	early	1
NM_001190332	Frmd7	50892644	early	1
NM_031388	Usp26	51753958	early	1
NM_030167	Fam122b	53243414	early	1
NM_028242	Htatsf1	57053569	early	1
NM_001166623	Rbmx	57386029	early	1
NM_001177965	Naa10	73916869	early	1
NM_001177973	Irak1	74013913	early	1
NM_018794	Atp6ap1	74297096	early	1
NM_010273	Gdi1	74305011	early	1
NM_001136067	Ikbkg	74424611	early	1
NM_020601	Tbl1x	77511226	early	1
NM_007868	Dmd	82948869	early	1
NM_001044386	Zfx	94074630	early	1
NM_175179	Amer1	95420313	early	1
NM_008446	Kif4	100626064	early	1
NM_146235	Ercc6l	102142819	early	1
NM_009197	Slc16a2	103697413	early	1
NM_011276	Rlim	103957166	early	1
NM_008409	Itm2a	107397194	early	1
NM_019656	Tspan6	133891069	early	1
NM_029823	Arxes2	135993819	early	1
NM_019768	Morf4l2	136732947	early	1
NM_001164578	Tsr2	151087093	early	1
NM_172441	Shroom2	152609508	early	1
NM_009214	Sms	157443953	early	1
NM_001007577	Tceanc	166499814	early	1
NM_138602	Praf2	7728570	mid	0.5
NM_001048208	Med14	12675370	mid	0.5
NM_027642	Phf6	52912213	mid	0.5
NM_010498	Ids	70343069	mid	0.5
NM_010941	Nsdhl	72918520	mid	0.5
NM_023132	Renbp	73922120	mid	0.5
NM_016979	Prkx	77762029	mid	0.5
NM_138751	Tmem47	81070643	mid	0.5
NM_010833	Msn	96096044	mid	0.5
NM_001110310	Snx12	101211960	mid	0.5
NM_016710	Hmgn5	109004536	mid	0.5
NM_001077364	Tsc22d3	140539528	mid	0.5
NM_001098723	Yy2	157566118	mid	0.5
NM_025932	Syap1	162856842	mid	0.5
NM_001146081	Fancb	164980591	mid	0.5
NM_001166635	Mid1ip1	10717364	mid	0.5
NM_009481	Usp9x	13071497	mid	0.5
NM_001276316	Uba1	20658301	mid	0.5
NM_001033422	Thoc2	41794993	mid	0.5
NM_016697	Gpc3	52272426	mid	0.5
NM_008031	Fmr1	68678540	mid	0.5
NM_008892	Pola1	93304765	mid	0.5
NM_021463	Prps1	140456602	mid	0.5
NM_001033472	A830080D01Rik	159532667	mid	0.5
NM_027153	Pir	164269430	mid	0.5
NM_001271490	Tfe3	7762660	mid	0.5
NM_001199337	Apoo	94367153	mid	0.5
NM_025949	Rps6ka6	111387836	mid	0.5
NM_019865	Rpl36a	134585653	mid	0.5
NM_013463	Gla	134588168	mid	0.5
NM_009052	Bex1	136213971	mid	0.5
NM_011712	Wbp5	136245079	mid	0.5
NM_019710	Smc1a	152016427	mid	0.5
NM_148945	Rps6ka3	159255781	mid	0.5
NM_177429	Ofd1	166390032	mid	0.5
NM_138603	Ccdc22	7593808	late	0
NM_011591	Timm17b	7899397	late	0
NM_001289684	Jade3	20425687	late	0
NM_025937	Nkap	37126762	late	0
NM_001110784	Xlr3a	73086292	late	0
NM_023144	Nono	101429650	late	0
NM_026312	Pbdc1	105079755	late	0
NM_011635	Trap1a	139333682	late	0
NM_001093750	Ptchd1	155569735	late	0
NM_178794	Zrsr2	163950385	late	0
NM_019443	Ndufa1	37187588	late	0
NM_013556	Hprt	52988077	late	0
NM_052835	Rpl10	74270815	late	0
NM_026055	Rpl39	37082519	late	0
NM_001166457	Brcc3	75416627	late	0
NM_212457	Bex4	136139044	late	0
NM_025410	Lage3	74352161	late	0
NM_009750	Ngfrap1	136270252	late	0
NM_025437	Eif1ax	159372194	late	0
NM_009094	Rps4x	102184942	late	0
NM_025379	Cox7b	106015699	late	0
NM_019755	Plp2	7668115	late	0.25
NM_016809	Rbm3	8138974	late	0.25
NM_019435	Ndufb11	20615325	late	0.25
NM_009530	Atrx	105797614	late	0.25
NM_019868	Hnrnph2	134601285	late	0.25
NM_207625	Acsl4	142317992	late	0.25
NM_016764	Prdx4	155323919	late	0.25
NM_001030307	Dkc1	75095853	late	0.25
NM_138606	Pim2	7878305	late	0.25
NM_021523	Huwe1	151803281	late	0.25
NM_026126	Fundc2	75382398	late	0.333333
NM_001290729	Taf1	101532734	late	0.333333
NM_198110	Gnl3l	150983132	late	0.333333
NM_027439	Atp6ap2	12587758	late	0.333333
NM_001290421	Flna	74223460	late	0.333333
NM_138607	Fam50a	74313032	late	0.333333
NM_008062	G6pdx	74409485	late	0.333333
NM_019989	Sh3bgrl	109095406	late	0.333333
NM_009749	Bex2	136066564	late	0.333333
NM_008810	Pdha1	160122218	late	0.333333
NM_153532	Zfp280c	48541625	late	0.333333
NM_001029868	Pdzd4	73793356	late	0.333333
NM_019478	Pqbp1	7894518	not silenced
NM_010028	Ddx3x	13281021	not silenced
NM_009483	Kdm6a	18162666	not silenced
NM_028276	Utp14a	48256933	not silenced
NM_012010	Eif2s3x	94188708	not silenced
NM_139144	Ogt	101640050	not silenced
NR_001463	Xist	103460372	not silenced
NR_015467	5530601H04Rik	105040853	not silenced
NM_175271	Lpar4	106920624	not silenced
NM_013668	Kdm5c	152233226	not silenced

## Sheet: pa-XCI
gene_ID	gene_name	start	gene_set	proportion of inactivation
NM_001166457	Brcc3	75416627	early	0.625
NM_023144	Nono	101429650	early	0.625
NM_001168578	Tceal8	136168983	early	0.625
NM_009052	Bex1	136213971	early	0.625
NM_027642	Phf6	52912213	early	0.666667
NM_019478	Pqbp1	7894518	early	0.714286
NM_001177965	Naa10	73916869	early	0.714286
NM_009749	Bex2	136066564	early	0.714286
NM_025410	Lage3	74352161	early	0.714286
NM_175141	1810030O07Rik	12654883	early	0.75
NM_028058	Fundc1	17556568	early	0.75
NM_007927	Emd	74254686	early	0.75
NM_009767	Chic1	103356475	early	0.75
NM_019768	Morf4l2	136732947	early	0.75
NM_019496	Ammecr1	142853473	early	0.75
NM_029943	Apex2	150571506	early	0.75
NM_018798	Ubqln2	153498231	early	0.75
NM_011081	Piga	164419786	early	0.75
NM_153532	Zfp280c	48541625	early	0.75
NM_001037863	Atp11c	60223289	early	0.75
NM_010833	Msn	96096044	early	0.75
NM_175271	Lpar4	106920624	early	0.75
NM_001202500	Armcx4	134686518	early	0.75
NM_146261	Fam199x	137049593	early	0.75
NM_207625	Acsl4	142317992	early	0.75
NM_027153	Pir	164269430	early	0.75
NM_001284503	Cask	13517080	early	0.8
NM_001253706	42253	36913443	early	0.8
NM_016710	Hmgn5	109004536	early	0.8
NM_153319	Amot	145446423	early	0.8
NM_001164578	Tsr2	151087093	early	0.8
NM_138602	Praf2	7728570	early	0.8
NM_019634	Tspan7	10485115	early	0.8
NM_001009947	Dock11	35888831	early	0.8
NM_001029868	Pdzd4	73793356	early	0.8
NM_026662	Prps2	167346332	early	0.8
NM_031494	Zfp275	73342619	early	0.833333
NM_026081	Gprasp1	135742691	early	0.833333
NM_212457	Bex4	136139044	early	0.833333
NM_009173	Siah1b	164070702	early	0.833333
NM_016764	Prdx4	155323919	early	0.833333
NM_026312	Pbdc1	105079755	early	0.857143
NM_016763	Hsd17b10	152001895	early	0.857143
NM_026126	Fundc2	75382398	early	0.875
NM_011514	Suv39h1	8061170	early	1
NM_027439	Atp6ap2	12587758	early	1
NM_145630	Pdk3	93764615	early	1
NM_013463	Gla	134588168	early	1
NM_001164630	Mum1l1	139210043	early	1
NM_198110	Gnl3l	150983132	early	1
NM_018737	Ctps2	162901594	early	1
NM_001048208	Med14	12675370	mid	0.4
NM_001271490	Tfe3	7762660	mid	0.4
NM_145405	Ubl4a	74365717	mid	0.4
NM_207633	Yipf6	98937780	mid	0.4
NM_133196	Cstf2	134059175	mid	0.4
NM_028242	Htatsf1	57053569	mid	0.4
NM_009481	Usp9x	13071497	mid	0.428571
NM_008323	Idh3g	73778962	mid	0.428571
NM_008892	Pola1	93304765	mid	0.428571
NM_001077712	Stag2	42149411	mid	0.5
NM_025729	Tab3	85574021	mid	0.5
NM_172441	Shroom2	152609508	mid	0.5
NM_016783	Pgrmc1	36598224	mid	0.5
NM_178794	Zrsr2	163950385	mid	0.5
NM_008031	Fmr1	68678540	mid	0.5
NM_001110310	Snx12	101211960	mid	0.5
NM_001190409	Magt1	105968084	mid	0.5
NM_172307	Mbtps2	157547821	mid	0.5
NM_052835	Rpl10	74270815	mid	0.5
NM_019773	Rab9	166457251	mid	0.5
NM_019755	Plp2	7668115	mid	0.5
NM_001110142	Cul4b	38531620	mid	0.5
NM_139144	Ogt	101640050	mid	0.5
NM_007898	Ebp	8185330	mid	0.5
NM_028276	Utp14a	48256933	mid	0.5
NM_013556	Hprt	52988077	mid	0.5
NM_138607	Fam50a	74313032	mid	0.5
NM_025949	Rps6ka6	111387836	mid	0.5
NM_011712	Wbp5	136245079	mid	0.5
NM_152822	Las1l	95935312	mid	0.571429
NM_019791	Maged1	94535473	mid	0.571429
NM_007515	Slc7a3	101079209	mid	0.571429
NM_011276	Rlim	103957166	mid	0.571429
NM_019989	Sh3bgrl	109095406	mid	0.571429
NM_019868	Hnrnph2	134601285	mid	0.571429
NM_173740	Maoa	16619697	mid	0.571429
NM_026573	Upf3b	37091833	mid	0.571429
NM_001033422	Thoc2	41794993	mid	0.571429
NM_012060	Bcap31	73686182	mid	0.571429
NM_001177973	Irak1	74013913	mid	0.571429
NM_009750	Ngfrap1	136270252	mid	0.571429
NM_175180	Wdr44	23693050	mid	0.6
NM_010685	Lamp2	38419502	mid	0.6
NM_001166623	Rbmx	57386029	mid	0.6
NM_001289684	Jade3	20425687	mid	0.6
NM_009592	Abcb7	104280564	mid	0.6
NM_001002272	Tro	150644709	mid	0.6
NM_009214	Sms	157443953	mid	0.6
NM_029951	C330007P06Rik	36848543	mid	0.6
NM_001044386	Zfx	94074630	mid	0.6
NM_019710	Smc1a	152016427	late	0.375
NM_008828	Pgk1	106187099	late	0
NM_019443	Ndufa1	37187588	late	0
NM_026902	Mcts1	38600657	late	0
NM_009094	Rps4x	102184942	late	0
NM_009530	Atrx	105797614	late	0
NM_026055	Rpl39	37082519	late	0
NM_025379	Cox7b	106015699	late	0
NM_025437	Eif1ax	159372194	late	0.125
NM_021523	Huwe1	151803281	late	0.125
NM_008810	Pdha1	160122218	late	0.142857
NM_146234	Mmgt1	56585511	late	0.166667
NM_138751	Tmem47	81070643	late	0.166667
NM_001166635	Mid1ip1	10717364	late	0.2
NM_145629	Pls3	75785653	late	0.2
NM_001033472	A830080D01Rik	159532667	late	0.2
NM_001199337	Apoo	94367153	late	0.25
NM_001166377	Armcx1	134717937	late	0.25
NM_026139	Armcx2	134804141	late	0.25
NM_019736	Acot9	155262499	late	0.25
NM_019435	Ndufb11	20615325	late	0.25
NM_001030307	Dkc1	75095853	late	0.25
NM_001290421	Flna	74223460	late	0.25
NM_016809	Rbm3	8138974	late	0.25
NM_138606	Pim2	7878305	late	0.285714
NM_173376	Rbmx2	48695003	late	0.285714
NM_011591	Timm17b	7899397	late	0.333333
NM_001276316	Uba1	20658301	late	0.375
NM_025937	Nkap	37126762	late	0.375
NM_016697	Gpc3	52272426	late	0.375
NM_008224	Hcfc1	73942791	late	0.375
NM_021463	Prps1	140456602	late	0.375
NM_010028	Ddx3x	13281021	not silenced
NM_009483	Kdm6a	18162666	not silenced
NM_012010	Eif2s3x	94188708	not silenced
NR_001463	Xist	103460372	not silenced
NM_019865	Rpl36a	134585653	not silenced
NM_013668	Kdm5c	152233226	not silenced

## Sheet: location
Wilcoxon test	p value	FDR adjusted p value
maternal early vs mid- inactivation sets	0.55	1
maternal mid- vs late inactivation sets	1	1
maternal early vs late inactivation sets	0.56	1
paternal early vs mid- inactivation sets	0.09	0.54
paternal mid- vs late inactivation sets	0.7	1
paternal early vs late inactivation sets	0.12	0.72

## Sheet: Hi-C
Wilcoxon test	p value	FDR adjusted p value
maternal early vs mid- inactivation sets	0.359	1
maternal mid- vs late inactivation sets	0.396	1
maternal early vs late inactivation sets	0.826	1
paternal early vs mid- inactivation sets	0.868	1
paternal mid- vs late inactivation sets	0.894	1
paternal early vs late inactivation sets	0.829	1
