# Supplementary material for: Random X-chromosome inactivation dynamics in vivo by single-cell RNA sequencing
Source: BMC Genomics. 2017 Jan 17;18:90. doi: 10.1186/s12864-016-3466-8 (PMC5240438; doi:10.1186/s12864-016-3466-8)
Supplement: Additional file 9: Table S4. — The primers used and the validation of candidate escape genes. (XLSX 11 kb) [file 12864_2016_3466_MOESM9_ESM.xlsx]

## Sheet: escape_gene_validation_primer
Primers for SNP validation by Sanger sequencing of PCR products
Gene ID	Forward	Reverse
Tceal8	GTGCCTTTATTGCCTCTA	AACAGCAGCATAGTTAGG
Morf4l2	AGTCCCAGTCCTCCACCA	CGCAGCCAAAGAATCTCG
Hsd17b10	AAAGTGCGAAACTTCTTG	GTGGAGCAGAGTTACAAA
Pqbp1	CCCAGAGCCACAAGGAAG	AGGAACGAGGCCAAGACA
Lpar4	CTTGCTTGTTTCCTTC	ACGAATTGTTGGCTAT
Kdm5c	CTCGCCTGTTAGTGGAGC	CATTAGGGGCAGGAAGAA
Rpl36a	ACGTGCCTAAAACCCG	CCCTCCCAAACGAACA
Xist	CGGGTCATTGTTGGGTGTA	ACAGGGGCTCTGACGAATG
Kdm6a	CTGACAAAACTGGCAACA	GGCAGGTAAATCTGGAAA
Ogt	TTCCCATTTCTTTCAGCA	ACCGCAGTGGCTACTTTT
5530601H04Rik	TTACCTTGCCTGAGTCTA	GTTTGGAGTGCATAATGA
Ddx3x	GAGATATTAACGAAACAC	TAAACTAATACAATAAGCA
Utp14a	AGCGATGAACTCTATCAA	CAGAGTCTTCTTCGATTT

## Sheet: escape_gene_validation_result
Results for SNP validation by Sanger sequencing of PCR products
Cell ID	"early"			Xist	inactivated X chromosomal	sequenced by Hiseq (Y or N)	"escape"
	Tceal8	Morf4l2	Hsd17b10				Pqbp1	Lpar4	Kdm5c	Rpl36a	Kdm6a	Ogt	5530601H04Rik	Ddx3x	Utp14a
cell1	ma	ma	-	ma	paternal	Y	×	×	×	√	-	-	×	-	-
cell2	ma	ma	ma	pa	paternal	Y	×	-	×	×	-	-	-	√	-
cell3	ma	ma	-	pa	paternal	Y	×	-	√	×	-	-	-	√	-
cell4	ma	ma	ma	pa	paternal	Y	×	-	×	×	-	×	×	√	-
cell5	ma	ma	ma	pa	paternal	Y	×	-	√	×	-	-	-	√	-
cell6	ma	ma	-	pa	paternal	Y	×	-	√	×	-	×	×	×	-
cell7	pa	pa	-	-	maternal	Y	×	√	×	×	-	-	√	×	-
cell8	pa	pa	pa	-	maternal	Y	√	-	√	-	-	-	√	√	-
cell9	pa	pa	pa	ma	maternal	Y	×	-	√	×	-	-	√	√	-
cell10	pa	pa	pa	-	maternal	Y	×	-	×	×	-	-	√	√	-
cell11	ma	ma	0.5mapa	pa	paternal	N	×	×	√	√	-	√	×	√	-
cell12	ma	ma	-	pa	paternal	N	×	-	×	×	-	-	×	√	-
cell13	ma	ma	ma	pa	paternal	N	×	-	√	×	-	×	×	√	-
cell14	ma	ma	-	-	paternal	N	×	-	×	×	-	-	×	√	-
cell15	ma	ma	-	pa	paternal	N	×	×	×	×	-	×	×	√	-
cell16	pa	pa	0.5mapa	-	maternal	N	√	-	√	×	-	-	√	×	-
cell17	pa	pa	pa	ma	maternal	N	√	-	√	√	-	×	√	√	-
cell18	ma	pa	ma	ma	undetermined	N	×	-	×	×	-	-	-	×	-
cell19	ma	pa	0.5mapa	0.5mapa	undetermined	N	×	-	×	×	-	-	×	-	-
cell20	0.5mapa	pa	-	0.5mapa	undetermined	N	×	-	×	×	-	×	×	×	-
"ma" was short for maternal; "pa" was short for paternal.
"0.5mapa" was represented when the expression of paternal and maternal expressio were equal.
"-" was represented when PCR product was failed to sequencing.
When the ratio of Xi/(Xi+Xa) is more than 0.1, it will be "√"; if not, then it will be "×".
